# Supplementary material for: Genomic Characterization of Phage ZP3 and Its Endolysin LysZP with Antimicrobial Potential against Xanthomonas oryzae pv. oryzae
Source: Viruses. 2024 Sep 11;16(9):1450. doi: 10.3390/v16091450 (PMC11437452; doi:10.3390/v16091450)
Supplement: Supplementary file 1 [file viruses-16-01450-s001.zip]

Archive with 1 entries (1 files):
- viruses-3121862-supplementary.pdf
